# Supplementary material for: The Monitoring and Cell Imaging of Fe3+ Using a Chromone-Based Fluorescence Probe
Source: Molecules. 2024 Mar 28;29(7):1504. doi: 10.3390/molecules29071504 (PMC11013790; doi:10.3390/molecules29071504)
Supplement: Supplementary file 1 [file molecules-29-01504-s001.zip]

Archive with 1 entries (1 files):
- molecules-2865816-supplementary.pdf
